# Supplementary material for: Emergence of decadal linkage between Western Australian coast and Western–central tropical Pacific
Source: Nat Commun. 2024 May 25;15:4458. doi: 10.1038/s41467-024-48900-2 (PMC11128013; doi:10.1038/s41467-024-48900-2)
Supplement: Supplementary file 4 — Source Data [file 41467_2024_48900_MOESM4_ESM.zip]

Archive with 399 entries (351 files):
- Source_Data/
- Source_Data/FIG1/
- Source_Data/FIG1/Fig1a.nc
- Source_Data/FIG1/Fig1b_1.nc
- Source_Data/FIG1/Fig1b_2.nc
- Source_Data/FIG1/Fig1c_1.nc
- Source_Data/FIG1/Fig1c_2.nc
- Source_Data/FIG1/Fig1d.nc
- Source_Data/FIG1/Fig1e.nc
- Source_Data/FIG1/Fig1f.nc
- Source_Data/FIG1/Fig1g_1.nc
- Source_Data/FIG1/Fig1g_2.nc
- Source_Data/FIG2/
- Source_Data/FIG2/chi/
- Source_Data/FIG2/chi/1950-1985_reg_decadal_prob_NNI_chi_obs_DJF_1950-1985.nc
- Source_Data/FIG2/chi/1950-1985_reg_decadal_prob_NNI_uwindA_obs_DJF_1950-1985.nc
- Source_Data/FIG2/chi/1950-1985_reg_decadal_prob_NNI_vwindA_obs_DJF_1950-1985.nc
- Source_Data/FIG2/chi/1950-1985_reg_decadal_rc_NNI_chi_obs_DJF_1950-1985.nc
- Source_Data/FIG2/chi/1950-1985_reg_decadal_rc_NNI_uwindA_obs_DJF_1950-1985.nc
- Source_Data/FIG2/chi/1950-1985_reg_decadal_rc_NNI_vwindA_obs_DJF_1950-1985.nc
- Source_Data/FIG2/chi/1985-2020_reg_decadal_prob_NNI_chi_obs_DJF_1985-2020.nc
- Source_Data/FIG2/chi/1985-2020_reg_decadal_prob_NNI_uwindA_obs_DJF_1985-2020.nc
- Source_Data/FIG2/chi/1985-2020_reg_decadal_prob_NNI_vwindA_obs_DJF_1985-2020.nc
- Source_Data/FIG2/chi/1985-2020_reg_decadal_rc_NNI_chi_obs_DJF_1985-2020.nc
- Source_Data/FIG2/chi/1985-2020_reg_decadal_rc_NNI_uwindA_obs_DJF_1985-2020.nc
- Source_Data/FIG2/chi/1985-2020_reg_decadal_rc_NNI_vwindA_obs_DJF_1985-2020.nc
- Source_Data/FIG2/ssta_wind/
- Source_Data/FIG2/ssta_wind/1950-1985_reg_decadal_prob_NNI_SSTA_obs_DJF_1950-1985.nc
- Source_Data/FIG2/ssta_wind/1950-1985_reg_decadal_prob_NNI_uwindA_obs_DJF_1950-1985.nc
- Source_Data/FIG2/ssta_wind/1950-1985_reg_decadal_prob_NNI_vwindA_obs_DJF_1950-1985.nc
- Source_Data/FIG2/ssta_wind/1950-1985_reg_decadal_rc_NNI_SSTA_obs_DJF_1950-1985.nc
- Source_Data/FIG2/ssta_wind/1950-1985_reg_decadal_rc_NNI_uwindA_obs2_DJF_1950-1985.nc
- Source_Data/FIG2/ssta_wind/1950-1985_reg_decadal_rc_NNI_uwindA_obs_DJF_1950-1985.nc
- Source_Data/FIG2/ssta_wind/1950-1985_reg_decadal_rc_NNI_vwindA_obs3_DJF_1950-1985.nc
- Source_Data/FIG2/ssta_wind/1950-1985_reg_decadal_rc_NNI_vwindA_obs_DJF_1950-1985.nc
- Source_Data/FIG2/ssta_wind/1950-2020_reg_decadal_prob_NNI_SSTA_obs_DJF_1950-2020.nc
- Source_Data/FIG2/ssta_wind/1950-2020_reg_decadal_prob_NNI_uwindA_obs_DJF_1950-2020.nc
- Source_Data/FIG2/ssta_wind/1950-2020_reg_decadal_prob_NNI_vwindA_obs_DJF_1950-2020.nc
- Source_Data/FIG2/ssta_wind/1950-2020_reg_decadal_rc_NNI_SSTA_obs_DJF_1950-2020.nc
- Source_Data/FIG2/ssta_wind/1950-2020_reg_decadal_rc_NNI_uwindA_obs2_DJF_1950-2020.nc
- Source_Data/FIG2/ssta_wind/1950-2020_reg_decadal_rc_NNI_uwindA_obs_DJF_1950-2020.nc
- Source_Data/FIG2/ssta_wind/1950-2020_reg_decadal_rc_NNI_vwindA_obs3_DJF_1950-2020.nc
- Source_Data/FIG2/ssta_wind/1950-2020_reg_decadal_rc_NNI_vwindA_obs_DJF_1950-2020.nc
- Source_Data/FIG2/ssta_wind/1958-1985_reg_decadal_prob_NNI_uwindA_obs_DJF_1958-1985.nc
- Source_Data/FIG2/ssta_wind/1985-2020_reg_decadal_prob_NNI_SSTA_obs_DJF_1985-2020.nc
- Source_Data/FIG2/ssta_wind/1985-2020_reg_decadal_prob_NNI_uwindA_obs_DJF_1985-2020.nc
- Source_Data/FIG2/ssta_wind/1985-2020_reg_decadal_prob_NNI_vwindA_obs_DJF_1985-2020.nc
- Source_Data/FIG2/ssta_wind/1985-2020_reg_decadal_rc_NNI_SSTA_obs_DJF_1985-2020.nc
- Source_Data/FIG2/ssta_wind/1985-2020_reg_decadal_rc_NNI_uwindA_obs2_DJF_1985-2020.nc
- Source_Data/FIG2/ssta_wind/1985-2020_reg_decadal_rc_NNI_uwindA_obs_DJF_1985-2020.nc
- Source_Data/FIG2/ssta_wind/1985-2020_reg_decadal_rc_NNI_vwindA_obs3_DJF_1985-2020.nc
- Source_Data/FIG2/ssta_wind/1985-2020_reg_decadal_rc_NNI_vwindA_obs_DJF_1985-2020.nc
- Source_Data/FIG3/
- Source_Data/FIG3/Fig3a_1.nc
- Source_Data/FIG3/Fig3a_2.nc
- Source_Data/FIG3/Fig3b_1.nc
- Source_Data/FIG3/Fig3b_2.nc
- Source_Data/FIG3/Fig3c.nc
- Source_Data/FIG3/Fig3d.nc
- Source_Data/FIG3/Fig3e_1.nc
- Source_Data/FIG3/Fig3e_2.nc
- Source_Data/FIG3/Fig3e_3.nc
- Source_Data/FIG3/Fig3e_4.nc
- Source_Data/FIG3/Fig3e_5.nc
- Source_Data/FIG3/Fig3f_1.nc
- Source_Data/FIG3/Fig3f_2.nc
- Source_Data/FIG3/Fig3f_3.nc
- Source_Data/FIG3/Fig3f_4.nc
- Source_Data/FIG4/
- Source_Data/FIG4/TIO_BMB_EE.nc
- Source_Data/FIG4/TIO_EE.nc
- Source_Data/FIG4/TIO_GHG.nc
- Source_Data/FIG4/TIO_LE.nc
- Source_Data/FIG4/TIO_obs.nc
- Source_Data/FIG4/TIO_xAER.nc
- Source_Data/FIGS1/
- Source_Data/FIGS1/FigS1a_1.nc
- Source_Data/FIGS1/FigS1a_2.nc
- Source_Data/FIGS1/FigS1b.nc
- Source_Data/FIGS1/FigS1c.nc
- Source_Data/FIGS1/FigS1d.nc
- Source_Data/FIGS1/FigS1e_1.nc
- Source_Data/FIGS1/FigS1e_2.nc
- Source_Data/FIGS1/FigS1f.nc
- Source_Data/FIGS1/FigS1g.nc
- Source_Data/FIGS1/FigS1h.nc
- Source_Data/FIGS10/
- Source_Data/FIGS10/FigS10_1.nc
- Source_Data/FIGS10/FigS10_2.nc
- Source_Data/FIGS10/FigS10_3.nc
- Source_Data/FIGS11/
- Source_Data/FIGS11/FigS11_1.nc
- Source_Data/FIGS11/FigS11_2.nc
- Source_Data/FIGS11/FigS11_3.nc
- Source_Data/FIGS12/
- Source_Data/FIGS12/FigS12_a_b_c_d/
- Source_Data/FIGS12/FigS12_a_b_c_d/chi_pr/
- Source_Data/FIGS12/FigS12_a_b_c_d/chi_pr/cor_decadal_fliter_lineardtr_rc_NNI_chi_DJF_aft1990_ensmean.nc
- Source_Data/FIGS12/FigS12_a_b_c_d/chi_pr/cor_decadal_fliter_lineardtr_rc_NNI_chi_DJF_bft1990_ensmean.nc
- Source_Data/FIGS12/FigS12_a_b_c_d/chi_pr/cor_decadal_fliter_lineardtr_rc_NNI_PRA_DJF_aft1990_ensmean.nc
- Source_Data/FIGS12/FigS12_a_b_c_d/chi_pr/cor_decadal_fliter_lineardtr_rc_NNI_PRA_DJF_bft1990_ensmean.nc
- Source_Data/FIGS12/FigS12_a_b_c_d/chi_pr/cor_decadal_fliter_lineardtr_rc_NNI_uwindA_DJF_aft1990_ensmean.nc
- Source_Data/FIGS12/FigS12_a_b_c_d/chi_pr/cor_decadal_fliter_lineardtr_rc_NNI_uwindA_DJF_bft1990_ensmean.nc
- Source_Data/FIGS12/FigS12_a_b_c_d/chi_pr/cor_decadal_fliter_lineardtr_rc_NNI_vwindA_DJF_aft1990_ensmean.nc
- Source_Data/FIGS12/FigS12_a_b_c_d/chi_pr/cor_decadal_fliter_lineardtr_rc_NNI_vwindA_DJF_bft1990_ensmean.nc
- Source_Data/FIGS12/FigS12_a_b_c_d/chi_pr/cor_decadal_prob_NNI_chi_DJF_aft1990_ensmean.nc
- Source_Data/FIGS12/FigS12_a_b_c_d/chi_pr/cor_decadal_prob_NNI_chi_DJF_bft1990_ensmean.nc
- Source_Data/FIGS12/FigS12_a_b_c_d/chi_pr/cor_decadal_prob_NNI_PRA_DJF_aft1990_ensmean.nc
- Source_Data/FIGS12/FigS12_a_b_c_d/chi_pr/cor_decadal_prob_NNI_PRA_DJF_bft1990_ensmean.nc
- Source_Data/FIGS12/FigS12_a_b_c_d/chi_pr/cor_decadal_prob_NNI_uwindA_DJF_aft1990_ensmean.nc
- Source_Data/FIGS12/FigS12_a_b_c_d/chi_pr/cor_decadal_prob_NNI_uwindA_DJF_bft1990_ensmean.nc
- Source_Data/FIGS12/FigS12_a_b_c_d/chi_pr/cor_decadal_prob_NNI_vwindA_DJF_aft1990_ensmean.nc
- Source_Data/FIGS12/FigS12_a_b_c_d/chi_pr/cor_decadal_prob_NNI_vwindA_DJF_bft1990_ensmean.nc
- Source_Data/FIGS12/FigS12_a_b_c_d/ssta_wind/
- Source_Data/FIGS12/FigS12_a_b_c_d/ssta_wind/cor_decadal_fliter_lineardtr_rc_NNI_SSTA_DJF_aft1990_ensmean.nc
- Source_Data/FIGS12/FigS12_a_b_c_d/ssta_wind/cor_decadal_fliter_lineardtr_rc_NNI_SSTA_DJF_bft1990_ensmean.nc
- Source_Data/FIGS12/FigS12_a_b_c_d/ssta_wind/cor_decadal_fliter_lineardtr_rc_NNI_uwindA_DJF_aft1990_ensmean.nc
- Source_Data/FIGS12/FigS12_a_b_c_d/ssta_wind/cor_decadal_fliter_lineardtr_rc_NNI_uwindA_DJF_bft1990_ensmean.nc
- Source_Data/FIGS12/FigS12_a_b_c_d/ssta_wind/cor_decadal_fliter_lineardtr_rc_NNI_vwindA_DJF_aft1990_ensmean.nc
- Source_Data/FIGS12/FigS12_a_b_c_d/ssta_wind/cor_decadal_fliter_lineardtr_rc_NNI_vwindA_DJF_bft1990_ensmean.nc
- Source_Data/FIGS12/FigS12_a_b_c_d/ssta_wind/cor_decadal_prob_NNI_SSTA_DJF_aft1990_ensmean.nc
- Source_Data/FIGS12/FigS12_a_b_c_d/ssta_wind/cor_decadal_prob_NNI_SSTA_DJF_bft1990_ensmean.nc
- Source_Data/FIGS12/FigS12_a_b_c_d/ssta_wind/cor_decadal_prob_NNI_uwindA_DJF_aft1990_ensmean.nc
- Source_Data/FIGS12/FigS12_a_b_c_d/ssta_wind/cor_decadal_prob_NNI_uwindA_DJF_bft1990_ensmean.nc
- Source_Data/FIGS12/FigS12_a_b_c_d/ssta_wind/cor_decadal_prob_NNI_vwindA_DJF_aft1990_ensmean.nc
- Source_Data/FIGS12/FigS12_a_b_c_d/ssta_wind/cor_decadal_prob_NNI_vwindA_DJF_bft1990_ensmean.nc
- Source_Data/FIGS12/FigS12_e_f_g_h/
- Source_Data/FIGS12/FigS12_e_f_g_h/chi_pr/
- Source_Data/FIGS12/FigS12_e_f_g_h/chi_pr/cor_decadal_fliter_lineardtr_rc_NNI_chi_DJF_aft1985_ensmean.nc
- Source_Data/FIGS12/FigS12_e_f_g_h/chi_pr/cor_decadal_fliter_lineardtr_rc_NNI_chi_DJF_bft1985_ensmean.nc
- Source_Data/FIGS12/FigS12_e_f_g_h/chi_pr/cor_decadal_fliter_lineardtr_rc_NNI_PRA_DJF_aft1985_ensmean.nc
- Source_Data/FIGS12/FigS12_e_f_g_h/chi_pr/cor_decadal_fliter_lineardtr_rc_NNI_PRA_DJF_bft1985_ensmean.nc
- Source_Data/FIGS12/FigS12_e_f_g_h/chi_pr/cor_decadal_fliter_lineardtr_rc_NNI_uwindA_DJF_aft1985_ensmean.nc
- Source_Data/FIGS12/FigS12_e_f_g_h/chi_pr/cor_decadal_fliter_lineardtr_rc_NNI_uwindA_DJF_bft1985_ensmean.nc
- Source_Data/FIGS12/FigS12_e_f_g_h/chi_pr/cor_decadal_fliter_lineardtr_rc_NNI_vwindA_DJF_aft1985_ensmean.nc
- Source_Data/FIGS12/FigS12_e_f_g_h/chi_pr/cor_decadal_fliter_lineardtr_rc_NNI_vwindA_DJF_bft1985_ensmean.nc
- Source_Data/FIGS12/FigS12_e_f_g_h/chi_pr/cor_decadal_prob_NNI_chi_DJF_aft1985_ensmean.nc
- Source_Data/FIGS12/FigS12_e_f_g_h/chi_pr/cor_decadal_prob_NNI_chi_DJF_bft1985_ensmean.nc
- Source_Data/FIGS12/FigS12_e_f_g_h/chi_pr/cor_decadal_prob_NNI_PRA_DJF_aft1985_ensmean.nc
- Source_Data/FIGS12/FigS12_e_f_g_h/chi_pr/cor_decadal_prob_NNI_PRA_DJF_bft1985_ensmean.nc
- Source_Data/FIGS12/FigS12_e_f_g_h/chi_pr/cor_decadal_prob_NNI_uwindA_DJF_aft1985_ensmean.nc
- Source_Data/FIGS12/FigS12_e_f_g_h/chi_pr/cor_decadal_prob_NNI_uwindA_DJF_bft1985_ensmean.nc
- Source_Data/FIGS12/FigS12_e_f_g_h/chi_pr/cor_decadal_prob_NNI_vwindA_DJF_aft1985_ensmean.nc
- Source_Data/FIGS12/FigS12_e_f_g_h/chi_pr/cor_decadal_prob_NNI_vwindA_DJF_bft1985_ensmean.nc
- Source_Data/FIGS12/FigS12_e_f_g_h/ssta_wind/
- Source_Data/FIGS12/FigS12_e_f_g_h/ssta_wind/cor_decadal_fliter_lineardtr_rc_NNI_SSTA_DJF_aft1985_ensmean.nc
- Source_Data/FIGS12/FigS12_e_f_g_h/ssta_wind/cor_decadal_fliter_lineardtr_rc_NNI_SSTA_DJF_bft1985_ensmean.nc
- Source_Data/FIGS12/FigS12_e_f_g_h/ssta_wind/cor_decadal_fliter_lineardtr_rc_NNI_uwindA_DJF_aft1985_ensmean.nc
- Source_Data/FIGS12/FigS12_e_f_g_h/ssta_wind/cor_decadal_fliter_lineardtr_rc_NNI_uwindA_DJF_bft1985_ensmean.nc
- Source_Data/FIGS12/FigS12_e_f_g_h/ssta_wind/cor_decadal_fliter_lineardtr_rc_NNI_vwindA_DJF_aft1985_ensmean.nc
- Source_Data/FIGS12/FigS12_e_f_g_h/ssta_wind/cor_decadal_fliter_lineardtr_rc_NNI_vwindA_DJF_bft1985_ensmean.nc
- Source_Data/FIGS12/FigS12_e_f_g_h/ssta_wind/cor_decadal_prob_NNI_SSTA_DJF_aft1985_ensmean.nc
- Source_Data/FIGS12/FigS12_e_f_g_h/ssta_wind/cor_decadal_prob_NNI_SSTA_DJF_bft1985_ensmean.nc
- Source_Data/FIGS12/FigS12_e_f_g_h/ssta_wind/cor_decadal_prob_NNI_uwindA_DJF_aft1985_ensmean.nc
- Source_Data/FIGS12/FigS12_e_f_g_h/ssta_wind/cor_decadal_prob_NNI_uwindA_DJF_bft1985_ensmean.nc
- Source_Data/FIGS12/FigS12_e_f_g_h/ssta_wind/cor_decadal_prob_NNI_vwindA_DJF_aft1985_ensmean.nc
- Source_Data/FIGS12/FigS12_e_f_g_h/ssta_wind/cor_decadal_prob_NNI_vwindA_DJF_bft1985_ensmean.nc
- Source_Data/FIGS13/
- Source_Data/FIGS13/FigS13a.nc
- Source_Data/FIGS13/FigS13b.nc
- Source_Data/FIGS14/
- Source_Data/FIGS14/FigS14_a.nc
- Source_Data/FIGS14/FigS14_b.nc
- Source_Data/FIGS14/FigS14_c.nc
- Source_Data/FIGS14/FigS14_e.nc
- Source_Data/FIGS14/FigS1_d.nc
- Source_Data/FIGS14/FigS1_f.nc
- Source_Data/FIGS15/
- Source_Data/FIGS15/FigS15_a_b_c_d/
- Source_Data/FIGS15/FigS15_a_b_c_d/chi_pr/
- Source_Data/FIGS15/FigS15_a_b_c_d/chi_pr/cor_decadal_fliter_lineardtr_rc_NNI_chi_DJF_aft1990_ensmean.nc
- Source_Data/FIGS15/FigS15_a_b_c_d/chi_pr/cor_decadal_fliter_lineardtr_rc_NNI_chi_DJF_bft1990_ensmean.nc
- Source_Data/FIGS15/FigS15_a_b_c_d/chi_pr/cor_decadal_fliter_lineardtr_rc_NNI_PRA_DJF_aft1990_ensmean.nc
- Source_Data/FIGS15/FigS15_a_b_c_d/chi_pr/cor_decadal_fliter_lineardtr_rc_NNI_PRA_DJF_bft1990_ensmean.nc
- Source_Data/FIGS15/FigS15_a_b_c_d/chi_pr/cor_decadal_fliter_lineardtr_rc_NNI_uwindA2_DJF_aft1990_ensmean.nc
- Source_Data/FIGS15/FigS15_a_b_c_d/chi_pr/cor_decadal_fliter_lineardtr_rc_NNI_uwindA2_DJF_bft1990_ensmean.nc
- Source_Data/FIGS15/FigS15_a_b_c_d/chi_pr/cor_decadal_fliter_lineardtr_rc_NNI_uwindA_DJF_aft1990_ensmean.nc
- Source_Data/FIGS15/FigS15_a_b_c_d/chi_pr/cor_decadal_fliter_lineardtr_rc_NNI_uwindA_DJF_bft1990_ensmean.nc
- Source_Data/FIGS15/FigS15_a_b_c_d/chi_pr/cor_decadal_fliter_lineardtr_rc_NNI_vwindA3_DJF_aft1990_ensmean.nc
- Source_Data/FIGS15/FigS15_a_b_c_d/chi_pr/cor_decadal_fliter_lineardtr_rc_NNI_vwindA3_DJF_bft1990_ensmean.nc
- Source_Data/FIGS15/FigS15_a_b_c_d/chi_pr/cor_decadal_fliter_lineardtr_rc_NNI_vwindA_DJF_aft1990_ensmean.nc
- Source_Data/FIGS15/FigS15_a_b_c_d/chi_pr/cor_decadal_fliter_lineardtr_rc_NNI_vwindA_DJF_bft1990_ensmean.nc
- Source_Data/FIGS15/FigS15_a_b_c_d/chi_pr/cor_decadal_prob_NNI_chi_DJF_aft1990_ensmean.nc
- Source_Data/FIGS15/FigS15_a_b_c_d/chi_pr/cor_decadal_prob_NNI_chi_DJF_bft1990_ensmean.nc
- Source_Data/FIGS15/FigS15_a_b_c_d/chi_pr/cor_decadal_prob_NNI_PRA_DJF_aft1990_ensmean.nc
- Source_Data/FIGS15/FigS15_a_b_c_d/chi_pr/cor_decadal_prob_NNI_PRA_DJF_bft1990_ensmean.nc
- Source_Data/FIGS15/FigS15_a_b_c_d/chi_pr/cor_decadal_prob_NNI_uwindA_DJF_aft1990_ensmean.nc
- Source_Data/FIGS15/FigS15_a_b_c_d/chi_pr/cor_decadal_prob_NNI_uwindA_DJF_bft1990_ensmean.nc
- Source_Data/FIGS15/FigS15_a_b_c_d/chi_pr/cor_decadal_prob_NNI_vwindA_DJF_aft1990_ensmean.nc
- Source_Data/FIGS15/FigS15_a_b_c_d/chi_pr/cor_decadal_prob_NNI_vwindA_DJF_bft1990_ensmean.nc
- Source_Data/FIGS15/FigS15_a_b_c_d/ssta_wind/
- Source_Data/FIGS15/FigS15_a_b_c_d/ssta_wind/cor_decadal_fliter_lineardtr_rc_NNI_SSTA_DJF_aft1990_ensmean.nc
- Source_Data/FIGS15/FigS15_a_b_c_d/ssta_wind/cor_decadal_fliter_lineardtr_rc_NNI_SSTA_DJF_bft1990_ensmean.nc
- Source_Data/FIGS15/FigS15_a_b_c_d/ssta_wind/cor_decadal_fliter_lineardtr_rc_NNI_uwindA2_DJF_aft1990_ensmean.nc
- Source_Data/FIGS15/FigS15_a_b_c_d/ssta_wind/cor_decadal_fliter_lineardtr_rc_NNI_uwindA2_DJF_bft1990_ensmean.nc
- Source_Data/FIGS15/FigS15_a_b_c_d/ssta_wind/cor_decadal_fliter_lineardtr_rc_NNI_uwindA_DJF_aft1990_ensmean.nc
- Source_Data/FIGS15/FigS15_a_b_c_d/ssta_wind/cor_decadal_fliter_lineardtr_rc_NNI_uwindA_DJF_bft1990_ensmean.nc
- Source_Data/FIGS15/FigS15_a_b_c_d/ssta_wind/cor_decadal_fliter_lineardtr_rc_NNI_vwindA3_DJF_aft1990_ensmean.nc
- Source_Data/FIGS15/FigS15_a_b_c_d/ssta_wind/cor_decadal_fliter_lineardtr_rc_NNI_vwindA3_DJF_bft1990_ensmean.nc
- Source_Data/FIGS15/FigS15_a_b_c_d/ssta_wind/cor_decadal_fliter_lineardtr_rc_NNI_vwindA_DJF_aft1990_ensmean.nc
- Source_Data/FIGS15/FigS15_a_b_c_d/ssta_wind/cor_decadal_fliter_lineardtr_rc_NNI_vwindA_DJF_bft1990_ensmean.nc
- Source_Data/FIGS15/FigS15_a_b_c_d/ssta_wind/cor_decadal_prob_NNI_SSTA_DJF_aft1990_ensmean.nc
- Source_Data/FIGS15/FigS15_a_b_c_d/ssta_wind/cor_decadal_prob_NNI_SSTA_DJF_bft1990_ensmean.nc
- Source_Data/FIGS15/FigS15_a_b_c_d/ssta_wind/cor_decadal_prob_NNI_uwindA_DJF_aft1990_ensmean.nc
- Source_Data/FIGS15/FigS15_a_b_c_d/ssta_wind/cor_decadal_prob_NNI_uwindA_DJF_bft1990_ensmean.nc
- Source_Data/FIGS15/FigS15_a_b_c_d/ssta_wind/cor_decadal_prob_NNI_vwindA_DJF_aft1990_ensmean.nc
- Source_Data/FIGS15/FigS15_a_b_c_d/ssta_wind/cor_decadal_prob_NNI_vwindA_DJF_bft1990_ensmean.nc
- Source_Data/FIGS15/FigS15_e_f_g_h/
- Source_Data/FIGS15/FigS15_e_f_g_h/chi_pr/
- Source_Data/FIGS15/FigS15_e_f_g_h/chi_pr/cor_decadal_fliter_lineardtr_rc_NNI_chi_DJF_aft1990_ensmean.nc
- Source_Data/FIGS15/FigS15_e_f_g_h/chi_pr/cor_decadal_fliter_lineardtr_rc_NNI_chi_DJF_bft1990_ensmean.nc
- Source_Data/FIGS15/FigS15_e_f_g_h/chi_pr/cor_decadal_fliter_lineardtr_rc_NNI_PRA_DJF_aft1990_ensmean.nc
- Source_Data/FIGS15/FigS15_e_f_g_h/chi_pr/cor_decadal_fliter_lineardtr_rc_NNI_PRA_DJF_bft1990_ensmean.nc
- Source_Data/FIGS15/FigS15_e_f_g_h/chi_pr/cor_decadal_fliter_lineardtr_rc_NNI_uwindA2_DJF_aft1990_ensmean.nc
- Source_Data/FIGS15/FigS15_e_f_g_h/chi_pr/cor_decadal_fliter_lineardtr_rc_NNI_uwindA2_DJF_bft1990_ensmean.nc
- Source_Data/FIGS15/FigS15_e_f_g_h/chi_pr/cor_decadal_fliter_lineardtr_rc_NNI_uwindA_DJF_aft1990_ensmean.nc
- Source_Data/FIGS15/FigS15_e_f_g_h/chi_pr/cor_decadal_fliter_lineardtr_rc_NNI_uwindA_DJF_bft1990_ensmean.nc
- Source_Data/FIGS15/FigS15_e_f_g_h/chi_pr/cor_decadal_fliter_lineardtr_rc_NNI_vwindA3_DJF_aft1990_ensmean.nc
- Source_Data/FIGS15/FigS15_e_f_g_h/chi_pr/cor_decadal_fliter_lineardtr_rc_NNI_vwindA3_DJF_bft1990_ensmean.nc
- Source_Data/FIGS15/FigS15_e_f_g_h/chi_pr/cor_decadal_fliter_lineardtr_rc_NNI_vwindA_DJF_aft1990_ensmean.nc
- Source_Data/FIGS15/FigS15_e_f_g_h/chi_pr/cor_decadal_fliter_lineardtr_rc_NNI_vwindA_DJF_bft1990_ensmean.nc
- Source_Data/FIGS15/FigS15_e_f_g_h/chi_pr/cor_decadal_prob_NNI_chi_DJF_aft1990_ensmean.nc
- Source_Data/FIGS15/FigS15_e_f_g_h/chi_pr/cor_decadal_prob_NNI_chi_DJF_bft1990_ensmean.nc
- Source_Data/FIGS15/FigS15_e_f_g_h/chi_pr/cor_decadal_prob_NNI_PRA_DJF_aft1990_ensmean.nc
- Source_Data/FIGS15/FigS15_e_f_g_h/chi_pr/cor_decadal_prob_NNI_PRA_DJF_bft1990_ensmean.nc
- Source_Data/FIGS15/FigS15_e_f_g_h/chi_pr/cor_decadal_prob_NNI_uwindA_DJF_aft1990_ensmean.nc
- Source_Data/FIGS15/FigS15_e_f_g_h/chi_pr/cor_decadal_prob_NNI_uwindA_DJF_bft1990_ensmean.nc
- Source_Data/FIGS15/FigS15_e_f_g_h/chi_pr/cor_decadal_prob_NNI_vwindA_DJF_aft1990_ensmean.nc
- Source_Data/FIGS15/FigS15_e_f_g_h/chi_pr/cor_decadal_prob_NNI_vwindA_DJF_bft1990_ensmean.nc
- Source_Data/FIGS15/FigS15_e_f_g_h/ssta_wind/
- Source_Data/FIGS15/FigS15_e_f_g_h/ssta_wind/cor_decadal_fliter_lineardtr_rc_NNI_SSTA_DJF_aft1990_ensmean.nc
- Source_Data/FIGS15/FigS15_e_f_g_h/ssta_wind/cor_decadal_fliter_lineardtr_rc_NNI_SSTA_DJF_bft1990_ensmean.nc
- Source_Data/FIGS15/FigS15_e_f_g_h/ssta_wind/cor_decadal_fliter_lineardtr_rc_NNI_uwindA2_DJF_aft1990_ensmean.nc
- Source_Data/FIGS15/FigS15_e_f_g_h/ssta_wind/cor_decadal_fliter_lineardtr_rc_NNI_uwindA2_DJF_bft1990_ensmean.nc
- Source_Data/FIGS15/FigS15_e_f_g_h/ssta_wind/cor_decadal_fliter_lineardtr_rc_NNI_uwindA_DJF_aft1990_ensmean.nc
- Source_Data/FIGS15/FigS15_e_f_g_h/ssta_wind/cor_decadal_fliter_lineardtr_rc_NNI_uwindA_DJF_bft1990_ensmean.nc
- Source_Data/FIGS15/FigS15_e_f_g_h/ssta_wind/cor_decadal_fliter_lineardtr_rc_NNI_vwindA3_DJF_aft1990_ensmean.nc
- Source_Data/FIGS15/FigS15_e_f_g_h/ssta_wind/cor_decadal_fliter_lineardtr_rc_NNI_vwindA3_DJF_bft1990_ensmean.nc
- Source_Data/FIGS15/FigS15_e_f_g_h/ssta_wind/cor_decadal_fliter_lineardtr_rc_NNI_vwindA_DJF_aft1990_ensmean.nc
- Source_Data/FIGS15/FigS15_e_f_g_h/ssta_wind/cor_decadal_fliter_lineardtr_rc_NNI_vwindA_DJF_bft1990_ensmean.nc
- Source_Data/FIGS15/FigS15_e_f_g_h/ssta_wind/cor_decadal_prob_NNI_SSTA_DJF_aft1990_ensmean.nc
- Source_Data/FIGS15/FigS15_e_f_g_h/ssta_wind/cor_decadal_prob_NNI_SSTA_DJF_bft1990_ensmean.nc
- Source_Data/FIGS15/FigS15_e_f_g_h/ssta_wind/cor_decadal_prob_NNI_uwindA_DJF_aft1990_ensmean.nc
- Source_Data/FIGS15/FigS15_e_f_g_h/ssta_wind/cor_decadal_prob_NNI_uwindA_DJF_bft1990_ensmean.nc
- Source_Data/FIGS15/FigS15_e_f_g_h/ssta_wind/cor_decadal_prob_NNI_vwindA_DJF_aft1990_ensmean.nc
- Source_Data/FIGS15/FigS15_e_f_g_h/ssta_wind/cor_decadal_prob_NNI_vwindA_DJF_bft1990_ensmean.nc
- Source_Data/FIGS16/
- Source_Data/FIGS16/FigS16a.nc
- Source_Data/FIGS16/FigS16b.nc
- Source_Data/FIGS16/FigS16c_1.nc
- Source_Data/FIGS16/FigS16c_2.nc
- Source_Data/FIGS16/FigS16c_3.nc
- Source_Data/FIGS16/FigS16c_4.nc
- Source_Data/FIGS16/FigS16c_5.nc
- Source_Data/FIGS2/
- Source_Data/FIGS2/FigS2a.nc
- Source_Data/FIGS2/FigS2b.nc
- Source_Data/FIGS2/FigS2c.nc
- Source_Data/FIGS2/FigS2d.nc
- Source_Data/FIGS2/FigS2e.nc
- Source_Data/FIGS2/FigS2f.nc
- Source_Data/FIGS3/
- Source_Data/FIGS3/FigS3a.nc
- Source_Data/FIGS3/FigS3b.nc
- Source_Data/FIGS3/FigS3c.nc
- Source_Data/FIGS4/
- Source_Data/FIGS4/FigS4a.nc
- Source_Data/FIGS4/FigS4b.nc
- Source_Data/FIGS5/
- Source_Data/FIGS5/FigS5a_1.nc
- Source_Data/FIGS5/FigS5a_2.nc
- Source_Data/FIGS5/FigS5b_1.nc
- Source_Data/FIGS5/FigS5b_2.nc
- Source_Data/FIGS6/
- Source_Data/FIGS6/FigS6a_b_c_d/
- Source_Data/FIGS6/FigS6a_b_c_d/chi/
- Source_Data/FIGS6/FigS6a_b_c_d/chi/1950-1985_reg_decadal_prob_NNI_chi_obs_DJF_1950-1985.nc
- Source_Data/FIGS6/FigS6a_b_c_d/chi/1950-1985_reg_decadal_prob_NNI_uwindA_obs_DJF_1950-1985.nc
- Source_Data/FIGS6/FigS6a_b_c_d/chi/1950-1985_reg_decadal_prob_NNI_vwindA_obs_DJF_1950-1985.nc
- Source_Data/FIGS6/FigS6a_b_c_d/chi/1950-1985_reg_decadal_rc_NNI_chi_obs_DJF_1950-1985.nc
- Source_Data/FIGS6/FigS6a_b_c_d/chi/1950-1985_reg_decadal_rc_NNI_uwindA_obs_DJF_1950-1985.nc
- Source_Data/FIGS6/FigS6a_b_c_d/chi/1950-1985_reg_decadal_rc_NNI_vwindA_obs_DJF_1950-1985.nc
- Source_Data/FIGS6/FigS6a_b_c_d/chi/1985-2020_reg_decadal_prob_NNI_chi_obs_DJF_1985-2020.nc
- Source_Data/FIGS6/FigS6a_b_c_d/chi/1985-2020_reg_decadal_prob_NNI_uwindA_obs_DJF_1985-2020.nc
- Source_Data/FIGS6/FigS6a_b_c_d/chi/1985-2020_reg_decadal_prob_NNI_vwindA_obs_DJF_1985-2020.nc
- Source_Data/FIGS6/FigS6a_b_c_d/chi/1985-2020_reg_decadal_rc_NNI_chi_obs_DJF_1985-2020.nc
- Source_Data/FIGS6/FigS6a_b_c_d/chi/1985-2020_reg_decadal_rc_NNI_uwindA_obs_DJF_1985-2020.nc
- Source_Data/FIGS6/FigS6a_b_c_d/chi/1985-2020_reg_decadal_rc_NNI_vwindA_obs_DJF_1985-2020.nc
- Source_Data/FIGS6/FigS6a_b_c_d/pr/
- Source_Data/FIGS6/FigS6a_b_c_d/pr/1958-1985_reg_decadal_prob_NNI_PRA_obs_DJF_1958-1985.nc
- Source_Data/FIGS6/FigS6a_b_c_d/pr/1958-1985_reg_decadal_rc_NNI_PRA_obs_DJF_1958-1985.nc
- Source_Data/FIGS6/FigS6a_b_c_d/pr/1985-2015_reg_decadal_prob_NNI_PRA_obs_DJF_1985-2015.nc
- Source_Data/FIGS6/FigS6a_b_c_d/pr/1985-2015_reg_decadal_rc_NNI_PRA_obs_DJF_1985-2015.nc
- Source_Data/FIGS6/FigS6a_b_c_d/ssta_wind/
- Source_Data/FIGS6/FigS6a_b_c_d/ssta_wind/1950-1985_reg_decadal_prob_NNI_SSTA_obs_DJF_1950-1985.nc
- Source_Data/FIGS6/FigS6a_b_c_d/ssta_wind/1950-1985_reg_decadal_prob_NNI_uwindA_obs_DJF_1950-1985.nc
- Source_Data/FIGS6/FigS6a_b_c_d/ssta_wind/1950-1985_reg_decadal_prob_NNI_vwindA_obs_DJF_1950-1985.nc
- Source_Data/FIGS6/FigS6a_b_c_d/ssta_wind/1950-1985_reg_decadal_rc_NNI_SSTA_obs_DJF_1950-1985.nc
- Source_Data/FIGS6/FigS6a_b_c_d/ssta_wind/1950-1985_reg_decadal_rc_NNI_uwindA_obs2_DJF_1950-1985.nc
- Source_Data/FIGS6/FigS6a_b_c_d/ssta_wind/1950-1985_reg_decadal_rc_NNI_uwindA_obs_DJF_1950-1985.nc
[truncated: 99 more entries]
